# Supplementary material for: A new genus record and species of Dromoceryx Schmidt-Goebel, 1846 (Coleoptera, Carabidae, Lebiini) from Taiwan, with a revised key to species
Source: Zookeys. 2018 Dec 6;(803):121–30. doi: 10.3897/zookeys.803.29737 (PMC6292982; doi:10.3897/zookeys.803.29737)
Supplement: XML Treatment for Dromoceryx [file zookeys.803.29737-treatment1.xml]

<!DOCTYPE tp:taxon-treatment
  PUBLIC "-//TaxonX//DTD Taxonomic Treatment Publishing DTD v0 20100105//EN" "tax-treatment-NSO.dtd">
<tp:taxon-treatment xmlns:tp="http://www.plazi.org/taxpub"><tp:treatment-meta><kwd-group><label>Taxon classification</label><kwd><named-content xmlns:xlink="http://www.w3.org/1999/xlink" content-type="kingdom">Animalia</named-content></kwd><kwd><named-content xmlns:xlink="http://www.w3.org/1999/xlink" content-type="order">Coleoptera</named-content></kwd><kwd><named-content xmlns:xlink="http://www.w3.org/1999/xlink" content-type="family">Carabidae</named-content></kwd></kwd-group><mixed-citation publication-type="journal"><person-group><name><surname>Hunting</surname><given-names>Wesley</given-names></name><name><surname>Yang</surname><given-names>Man-Miao</given-names></name></person-group><article-title>A new genus record and species of <italic><tp:taxon-name><tp:taxon-name-part taxon-name-part-type="genus" reg="Dromoceryx">Dromoceryx</tp:taxon-name-part></tp:taxon-name></italic> Schmidt-Goebel, 1846 (<tp:taxon-name><tp:taxon-name-part taxon-name-part-type="order">Coleoptera</tp:taxon-name-part></tp:taxon-name>, <tp:taxon-name><tp:taxon-name-part taxon-name-part-type="family">Carabidae</tp:taxon-name-part></tp:taxon-name>, <tp:taxon-name><tp:taxon-name-part taxon-name-part-type="tribe">Lebiini</tp:taxon-name-part></tp:taxon-name>) from Taiwan, with a revised key to species</article-title><source>Zookeys</source><day>6</day><month>12</month><year>2018</year><volume>2018</volume><issue>803</issue><fpage>121</fpage><lpage>130</lpage><pub-id pub-id-type="doi">10.3897/zookeys.803.29737</pub-id></mixed-citation></tp:treatment-meta><tp:nomenclature><label>Genus</label><tp:taxon-name>
                  <tp:taxon-name-part taxon-name-part-type="genus" reg="Dromoceryx">Dromoceryx</tp:taxon-name-part>
                </tp:taxon-name><tp:taxon-authority>Schmidt-Goebel, 1846</tp:taxon-authority></tp:nomenclature><tp:treatment-sec sec-type="type species" id="SECID0E6KAC"><title>Type species.</title><p><italic><tp:taxon-name><tp:taxon-name-part taxon-name-part-type="genus" reg="Dromoceryx">Dromoceryx</tp:taxon-name-part><tp:taxon-name-part taxon-name-part-type="species" reg="dorsalis">dorsalis</tp:taxon-name-part></tp:taxon-name></italic> Schmidt-Goebel, 1846: 40–41. <xref ref-type="bibr" rid="B3">Atkinson 1890</xref>: 75; <xref ref-type="bibr" rid="B1">Andrewes 1923</xref>: 18; <xref ref-type="bibr" rid="B10">Mateu 1984</xref>: 404; <xref ref-type="bibr" rid="B9">Lorenz 2005</xref>: 478.</p></tp:treatment-sec><tp:treatment-sec sec-type="Taxonomic note" id="SECID0EAMAC"><title>Taxonomic note.</title><p>The type of <italic><tp:taxon-name><tp:taxon-name-part taxon-name-part-type="genus" reg="Dromoceryx">D.</tp:taxon-name-part><tp:taxon-name-part taxon-name-part-type="species" reg="dorsalis">dorsalis</tp:taxon-name-part></tp:taxon-name></italic> is in the National Museum of Natural History (NMPC), Prague, Czech Republic. According to <xref ref-type="bibr" rid="B1">Andrewes (1923)</xref> and <xref ref-type="bibr" rid="B10">Mateu (1984)</xref>, it is a single specimen with no antennae or palpi and is in otherwise poor condition.</p></tp:treatment-sec><tp:treatment-sec sec-type="Recognition" id="SECID0EZMAC"><title>Recognition.</title><p>This genus is distinguished from others by the following combination of characters: Broad and somewhat flattened body. Small size: 3.5–4.5 mm. Glossal sclerite broad, with narrow latero-apical lobes, four setae visible at apex, two longer seta more laterally and two shorter setae more medially. Mentum with single shallow tooth. Head and pronotum brunneous to piceous, elytral disc testaceous with black macula. Gonocoxite 2 slightly spatulate, broadly rounded at apex; two lateral ensiform setae, one on each side, seta-like as opposed to spine-like, two nematiform setae. For a detailed account and figures of the male and female genitalia of the already described species of <italic><tp:taxon-name><tp:taxon-name-part taxon-name-part-type="genus" reg="Dromoceryx">Dromoceryx</tp:taxon-name-part></tp:taxon-name></italic>, see <xref ref-type="bibr" rid="B10">Mateu (1984)</xref>.</p></tp:treatment-sec><ref-list><ref id="B3"><mixed-citation xmlns:xlink="http://www.w3.org/1999/xlink" xlink:type="simple"><person-group><name name-style="western"><surname>Atkinson</surname><given-names>ET</given-names></name></person-group> (<year>1890</year>) <article-title>Catalogue of the <tp:taxon-name><tp:taxon-name-part taxon-name-part-type="family">Carabidae</tp:taxon-name-part></tp:taxon-name>.</article-title><source>Journal of the Asiatic Society of Bengal</source><volume>59</volume>(<issue>1</issue>): <fpage>75</fpage>.</mixed-citation></ref><ref id="B1"><mixed-citation xmlns:xlink="http://www.w3.org/1999/xlink" xlink:type="simple"><person-group><name name-style="western"><surname>Andrewes</surname><given-names>HE</given-names></name></person-group> (<year>1923</year>) <article-title>On the types of <tp:taxon-name><tp:taxon-name-part taxon-name-part-type="family">Carabidae</tp:taxon-name-part></tp:taxon-name> described by Schmidt-Goebel in his Faunula Coleopterorum Birmaniae.</article-title><source>The Transactions of the Entomological Society of London</source><volume>1923</volume>(<issue>1–2</issue>): <fpage>1</fpage>–<lpage>63</lpage>. <ext-link xlink:type="simple" ext-link-type="doi" xlink:href="10.1111/j.1365-2311.1923.tb03325.x">https://doi.org/10.1111/j.1365-2311.1923.tb03325.x</ext-link></mixed-citation></ref><ref id="B10"><mixed-citation xmlns:xlink="http://www.w3.org/1999/xlink" xlink:type="simple"><person-group><name name-style="western"><surname>Mateu</surname><given-names>J</given-names></name></person-group> (<year>1984</year>) <article-title>Description de nouveaux taxa du genre <italic><tp:taxon-name><tp:taxon-name-part taxon-name-part-type="genus">Dromoceryx</tp:taxon-name-part></tp:taxon-name></italic> Schmidt-Goebel (<tp:taxon-name><tp:taxon-name-part taxon-name-part-type="order">Coleoptera</tp:taxon-name-part></tp:taxon-name>, <tp:taxon-name><tp:taxon-name-part taxon-name-part-type="family">Carabidae</tp:taxon-name-part></tp:taxon-name>).</article-title><source>Bolletino del Museo regionale di Scienze Naturali – Torino</source><volume>2</volume>(<issue>1</issue>): <fpage>397</fpage>–<lpage>410</lpage>.</mixed-citation></ref><ref id="B9"><mixed-citation xmlns:xlink="http://www.w3.org/1999/xlink" xlink:type="simple"><person-group><name name-style="western"><surname>Lorenz</surname><given-names>W</given-names></name></person-group> (<year>2005</year>) <source>Systematic List of Extant Ground Beetles of the World (<tp:taxon-name><tp:taxon-name-part taxon-name-part-type="class">Insecta</tp:taxon-name-part></tp:taxon-name>, <tp:taxon-name><tp:taxon-name-part taxon-name-part-type="order">Coleoptera</tp:taxon-name-part></tp:taxon-name>, <tp:taxon-name><tp:taxon-name-part taxon-name-part-type="suborder">Adephaga</tp:taxon-name-part></tp:taxon-name>: <tp:taxon-name><tp:taxon-name-part taxon-name-part-type="family">Trachypachidae</tp:taxon-name-part></tp:taxon-name> &amp; <tp:taxon-name><tp:taxon-name-part taxon-name-part-type="family">Carabidae</tp:taxon-name-part></tp:taxon-name> incl. <tp:taxon-name><tp:taxon-name-part taxon-name-part-type="subfamily">Paussinae</tp:taxon-name-part></tp:taxon-name>, <tp:taxon-name><tp:taxon-name-part taxon-name-part-type="subfamily">Cicindelinae</tp:taxon-name-part></tp:taxon-name>, <tp:taxon-name><tp:taxon-name-part taxon-name-part-type="subfamily">Rhysodinae</tp:taxon-name-part></tp:taxon-name>). Second edition. W.</source><publisher-name>Lorenz</publisher-name>, <publisher-loc>Tutzing</publisher-loc>, <size units="page">530 pp</size>.</mixed-citation></ref></ref-list></tp:taxon-treatment>
