# Supplementary material for: A new genus record and species of Dromoceryx Schmidt-Goebel, 1846 (Coleoptera, Carabidae, Lebiini) from Taiwan, with a revised key to species
Source: Zookeys. 2018 Dec 6;(803):121–30. doi: 10.3897/zookeys.803.29737 (PMC6292982; doi:10.3897/zookeys.803.29737)
Supplement: XML Treatment for Dromoceryx nigrofovealis [file zookeys.803.29737-treatment2.xml]

<!DOCTYPE tp:taxon-treatment
  PUBLIC "-//TaxonX//DTD Taxonomic Treatment Publishing DTD v0 20100105//EN" "tax-treatment-NSO.dtd">
<tp:taxon-treatment xmlns:tp="http://www.plazi.org/taxpub"><tp:treatment-meta><kwd-group><label>Taxon classification</label><kwd><named-content xmlns:xlink="http://www.w3.org/1999/xlink" content-type="kingdom">Animalia</named-content></kwd><kwd><named-content xmlns:xlink="http://www.w3.org/1999/xlink" content-type="order">Coleoptera</named-content></kwd><kwd><named-content xmlns:xlink="http://www.w3.org/1999/xlink" content-type="family">Carabidae</named-content></kwd></kwd-group><mixed-citation publication-type="journal"><person-group><name><surname>Hunting</surname><given-names>Wesley</given-names></name><name><surname>Yang</surname><given-names>Man-Miao</given-names></name></person-group><article-title>A new genus record and species of <italic><tp:taxon-name><tp:taxon-name-part taxon-name-part-type="genus" reg="Dromoceryx">Dromoceryx</tp:taxon-name-part></tp:taxon-name></italic> Schmidt-Goebel, 1846 (<tp:taxon-name><tp:taxon-name-part taxon-name-part-type="order">Coleoptera</tp:taxon-name-part></tp:taxon-name>, <tp:taxon-name><tp:taxon-name-part taxon-name-part-type="family">Carabidae</tp:taxon-name-part></tp:taxon-name>, <tp:taxon-name><tp:taxon-name-part taxon-name-part-type="tribe">Lebiini</tp:taxon-name-part></tp:taxon-name>) from Taiwan, with a revised key to species</article-title><source>Zookeys</source><day>6</day><month>12</month><year>2018</year><volume>2018</volume><issue>803</issue><fpage>121</fpage><lpage>130</lpage><pub-id pub-id-type="doi">10.3897/zookeys.803.29737</pub-id></mixed-citation></tp:treatment-meta><tp:nomenclature><tp:taxon-name>
                <tp:taxon-name-part taxon-name-part-type="genus" reg="Dromoceryx">Dromoceryx</tp:taxon-name-part>
                <tp:taxon-name-part taxon-name-part-type="species" reg="nigrofovealis">nigrofovealis</tp:taxon-name-part>
                <object-id xmlns:xlink="http://www.w3.org/1999/xlink" content-type="zoobank" xlink:type="simple">http://zoobank.org/4FBD41B7-BA20-484E-9BB6-757A6F05B4FD</object-id>
              </tp:taxon-name><tp:taxon-authority>sp. n.</tp:taxon-authority><xref ref-type="fig" rid="F1">Figs 1</xref><xref ref-type="fig" rid="F2">, 2A–D</xref><xref ref-type="fig" rid="F3">, 3</xref><xref ref-type="fig" rid="F4">, 4</xref></tp:nomenclature><tp:treatment-sec sec-type="etymology" id="SECID0EBEAE"><title>Etymology.</title><p>The name of this species refers to the foveae of the lateral umbilical seta, which is piceous to black.</p></tp:treatment-sec><tp:treatment-sec sec-type="type material" id="SECID0EGEAE"><title>Type material.</title><p>HOLOTYPE, male, labeled: “TAIWAN: Kaohshiung City / Maolin dist., Chung-Shin vill. / Liouguei Research Center / <named-content xmlns:xlink="http://www.w3.org/1999/xlink" content-type="dwc:verbatimCoordinates" xlink:type="simple"><named-content content-type="geo-json" specific-use="{&#34;type&#34;:&#34;Point&#34;,&#34;coordinates&#34;:[120.682200,22.970900]}" id="NCID0EPEAE" xlink:type="simple">22.9709N, 120.6822E</named-content></named-content>”; “m.v. light sheet / 670m, Acc. Ti-209a / April 14, 2014, Y. Weng / D. Hwang &amp; W. Hunting” [<named-content xmlns:xlink="http://www.w3.org/1999/xlink" content-type="dwc:institutional_code" xlink:type="simple">NCHU</named-content>]. 35 PARATYPES, sex and label data follows. 1 male, labeled same as holotype [<named-content xmlns:xlink="http://www.w3.org/1999/xlink" content-type="dwc:institutional_code" xlink:type="simple">NCHU</named-content>]. 1 female, “TAIWAN: Kaohshiung City / Maolin dist., Chung-Shin vill. / Liouguei Research Center / <named-content xmlns:xlink="http://www.w3.org/1999/xlink" content-type="dwc:verbatimCoordinates" xlink:type="simple"><named-content content-type="geo-json" specific-use="{&#34;type&#34;:&#34;Point&#34;,&#34;coordinates&#34;:[120.682200,22.970900]}" id="NCID0EBFAE" xlink:type="simple">22.9709N, 120.6822E</named-content></named-content>”; “hand coll., April 15, 2014 / 640m, Acc. Ti-210d / Y.M. Weng, D. Hwang / &amp; W. M. Hunting” [<named-content xmlns:xlink="http://www.w3.org/1999/xlink" content-type="dwc:institutional_code" xlink:type="simple">NCHU</named-content>]. 2 males, 4 females, “TAIWAN: Kaohsing. / Shanping., 640 m / 1–10 April 1998/ R. Davidson, J. Rawlins / C. Young” [<named-content xmlns:xlink="http://www.w3.org/1999/xlink" content-type="dwc:institutional_code" xlink:type="simple">CMNH</named-content>]. 3 males, 2 females, “TAIWAN: Kaohsing./ Shanping., 640 m / 21–30 April 1998 / C. Young, R. Davidson / J. Rawlins” [<named-content xmlns:xlink="http://www.w3.org/1999/xlink" content-type="dwc:institutional_code" xlink:type="simple">CMNH</named-content>]. 4 males, 3 females, “TAIWAN Hengchun / Kenting Park/ IV / 7–8/2004 / C.S. Lin &amp; W.T. Yang / UV Light trap” [<named-content xmlns:xlink="http://www.w3.org/1999/xlink" content-type="dwc:institutional_code" xlink:type="simple">NMNS</named-content>]. 1 male, 1 female, “TAIWAN Hengchun/ Kenting Park / II/16–17/2005 / C.S. Lin &amp; W.T. Yang / UV Light trap” [<named-content xmlns:xlink="http://www.w3.org/1999/xlink" content-type="dwc:institutional_code" xlink:type="simple">NMNS</named-content>]. 4 males, 2 females, “TAIWAN: Tainan Co. / Mt. Kantou Trail / (崁頭山步道) by light/ 2014.III.29. leg. 賴保成 / <named-content xmlns:xlink="http://www.w3.org/1999/xlink" content-type="dwc:verbatimCoordinates" xlink:type="simple"><named-content content-type="geo-json" specific-use="{&#34;type&#34;:&#34;Point&#34;,&#34;coordinates&#34;:[120.500236,23.260153]}" id="NCID0ECGAE" xlink:type="simple">23°15'36.55"N, 120°30'00.85"E</named-content></named-content> [<named-content xmlns:xlink="http://www.w3.org/1999/xlink" content-type="dwc:institutional_code" xlink:type="simple">NCHU</named-content>]. 4 males, 3 females, “ TAIWAN: Pingdong Co. / Kenting Forest Research / Area (墾丁森林遊樂區) / 2010.V.15 by light”; “2010-5-15-Kenting Forest / Recreation Area (墾丁森林/ 遊樂區) – Light trap / -<tp:taxon-name><tp:taxon-name-part taxon-name-part-type="order">Coleoptera</tp:taxon-name-part></tp:taxon-name>- 53”; leg. 邱垂生 &amp; 藍艷秋/ <named-content xmlns:xlink="http://www.w3.org/1999/xlink" content-type="dwc:verbatimCoordinates" xlink:type="simple"><named-content content-type="geo-json" specific-use="{&#34;type&#34;:&#34;Point&#34;,&#34;coordinates&#34;:[120.813306,21.963500]}" id="NCID0EUGAE" xlink:type="simple">21°57'48.6"N, 120°48'47.9"E</named-content></named-content>/ #372” [LAN].</p></tp:treatment-sec><tp:treatment-sec sec-type="type locality" id="SECID0EZGAE"><title>Type Locality.</title><p>Maolin District, Kaohshiung City, Taiwan.</p></tp:treatment-sec><tp:treatment-sec sec-type="diagnosis" id="SECID0E5GAE"><title>Diagnosis.</title><p>This species is readily distinguished from other <italic><tp:taxon-name><tp:taxon-name-part taxon-name-part-type="genus" reg="Dromoceryx">Dromoceryx</tp:taxon-name-part></tp:taxon-name></italic> species by the combination of: head and pronotum piceous to black and lateral margins with foveae of umbilical setae piceous. Individuals of this species also have an elytral macula pattern that is less variable when compared to specimens of <italic><tp:taxon-name><tp:taxon-name-part taxon-name-part-type="genus" reg="Dromoceryx">D.</tp:taxon-name-part><tp:taxon-name-part taxon-name-part-type="species" reg="dorsalis">dorsalis</tp:taxon-name-part></tp:taxon-name></italic> (<xref ref-type="bibr" rid="B10">Mateu 1984</xref>).</p></tp:treatment-sec><tp:treatment-sec sec-type="description" id="SECID0E1HAE"><title>Description.</title><p><abbrev xmlns:xlink="http://www.w3.org/1999/xlink" xlink:title="Overall body length" id="ABBRID0EAIAE" xlink:type="simple">OBL</abbrev> 3.52–4.08 mm. Length (<italic>n</italic> = 10 males, 10 females): head 0.32–0.44, pronotum 0.60–0.72, elytra 2.10–2.42, metepisternum 0.56–0.60 mm; width of head 0.82–0.96, of pronotum 1.04–1.20, of elytra 1.66–1.92, of metepisternum 0.32–0.40 mm.</p><p><bold><italic>Body proportions.</italic></bold><abbrev xmlns:xlink="http://www.w3.org/1999/xlink" xlink:title="Width of head" id="ABBRID0ENIAE" xlink:type="simple">HW</abbrev>/<abbrev xmlns:xlink="http://www.w3.org/1999/xlink" xlink:title="Length of head" id="ABBRID0ERIAE" xlink:type="simple">HL</abbrev> 2.10–2.56; <abbrev xmlns:xlink="http://www.w3.org/1999/xlink" xlink:title="Maximum width of pronotum" id="ABBRID0EVIAE" xlink:type="simple">PWM</abbrev>/<abbrev xmlns:xlink="http://www.w3.org/1999/xlink" xlink:title="Length of pronotum along midline" id="ABBRID0EZIAE" xlink:type="simple">PL</abbrev> 1.63–1.77; <abbrev xmlns:xlink="http://www.w3.org/1999/xlink" xlink:title="Length of elytra from basal ridge to apex" id="ABBRID0E4IAE" xlink:type="simple">EL</abbrev>/<abbrev xmlns:xlink="http://www.w3.org/1999/xlink" xlink:title="Maximum width of elytra" id="ABBRID0EBJAE" xlink:type="simple">EW</abbrev> 1.25–1.33; <abbrev xmlns:xlink="http://www.w3.org/1999/xlink" xlink:title="Metepisternum length" id="ABBRID0EFJAE" xlink:type="simple">ML</abbrev>/<abbrev xmlns:xlink="http://www.w3.org/1999/xlink" xlink:title="Metepisternum width" id="ABBRID0EJJAE" xlink:type="simple">MW</abbrev> 1.50–1.75 mm.</p><p><bold><italic>Color.</italic></bold> Fig. <xref ref-type="fig" rid="F1">1</xref>. Dorsum of head piceous, clypeus with base piceous, apical margin brunneous, labrum brunneo-piceous to brunneous, darker centrally; palpi and antennae brunneo-testaceous to brunneous; elytral disc piceous to black, margins brunneous, paler; elytral disc testaceous, lateral margins with foveae of several umbilical setae piceous, disc with two large piceous macula, joined along suture to appear as one large macula, macula long, extending from base to apical 1/6<sup>th</sup> of elytra. At base of elytra, from suture to stria 6, narrowing to stria 4 in basal 1/3<sup>rd</sup> and then expanding to interval 8 medially, constricting again just beyond 2/3<sup>rds</sup> length to stria 5; ventral surface distinctive, apex of prosternal and mesosternal coxal process testaceous, metepisternum and pregentinal sterna III and IV testaceous medially, apical margin of pregenital sternum VII brunneous to testaceous, proepipleuron testaceous, legs testaceous, all other surfaces brunneo-piceous to piceous.</p><fig id="F1" position="float" orientation="portrait"><label>Figure 1.</label><caption><p>Dorsal habitus and color pattern of <italic><tp:taxon-name><tp:taxon-name-part taxon-name-part-type="genus" reg="Dromoceryx">Dromoceryx</tp:taxon-name-part><tp:taxon-name-part taxon-name-part-type="species" reg="nigrofovealis">nigrofovealis</tp:taxon-name-part></tp:taxon-name></italic>, new species. Scale bar: 1 mm.</p></caption><graphic xmlns:xlink="http://www.w3.org/1999/xlink" xlink:href="zookeys-803-121-g001.jpg" position="float" orientation="portrait" xlink:type="simple" id="oo_247979.jpg"/></fig><p><bold><italic>Microsculpture.</italic></bold> Dorsum of head with mesh pattern isodiametric to slightly stretched longitudinally; pronotum with microsculpture almost isodiametric medially to somewhat transverse laterally, cells 1.5–2× wider that long; elytra with sculpticells transverse; ventral surfaces with microsculpture transverse.</p><p><bold><italic>Macrosculpture and pilosity.</italic></bold> Dorsum of head smooth, with a few very fine punctures, hardly visible at 50×. Pronotum smooth, with very fine, randomly scattered setigerous punctures, hardly visible at 50×; elytral intervals with ± single row of very fine, setigerous punctures along length, hardly visible at 50×; stria with few faint punctations, setae not visible at 50×; ventral surface with very fine, randomly scattered setigerous punctures.</p><p><bold><italic>Fixed setae.</italic></bold> Two pairs of supraorbital setae; clypeus with two lateral setae; labrum with six setae along apical margin; pronotum with two setae along each margin, one at base of lateral margin and one on lateral margin at pronotum maximal width; elytra with two setae in interval 3, one seta just before mid-length, one seta in apical 1/3<sup>rd</sup>; 11–12 lateral (umbilical) setae in interval 9; two setae on each of abdominal sterna III to VI; two setae along apical margin of sternum VII in males, females with four setae near apical margin of sternum VII, medially setae much shorter and finer than outer setae.</p><p><bold><italic>Luster.</italic></bold> Dorsum of head and pronotum moderately dull; elytra moderately glossy; ventral surface moderately glossy.</p><p><bold><italic>Head.</italic></bold> Mandibles short, with wide base; labrum wider than long, rectangular; mentum with shallow tooth; eyes somewhat convex.</p><p><bold><italic>Pronotum.</italic></bold> Anterior transverse impression very shallow; posterior transverse impression very shallow; median longitudinal impression moderately shallow; disc moderately flat, basal angles obtuse, lateral margins broadly rounded, margins narrow.</p><p><bold><italic>Elytra.</italic></bold> Intervals moderately flat, striae moderately impressed; elytral apices truncate.</p><p><bold><italic>Hind wings.</italic></bold> Macropterous.</p><p><bold><italic>Legs.</italic></bold> Claws pectinate, 4 or 5 denticles per claw. Male protarsi with adhesive vestiture ventrally, two rows of squamo-setae on tarsomeres 1–3 of fore-leg.</p><p><bold><italic>Male genitalia.</italic></bold> Fig. <xref ref-type="fig" rid="F2">2A–D</xref>. Length 0.84–0.92 mm. Ostium catopic, long, slightly more to left side in ventral view; phallus cylindrical, left side narrowing from mid-length to apex, right side relatively straight in ventral view, apex narrow, rounded, sharply pointed in lateral view; endophallus short and wide, several patches with microtrichia slightly enlarged and more sclerotized than remaining surface, visible in non-everted specimens.</p><p><bold><italic>Female genitalia.</italic></bold> Fig. <xref ref-type="fig" rid="F3">3</xref>. Width 0.56–0.64 mm. Gonocoxite 2 (<bold><abbrev xmlns:xlink="http://www.w3.org/1999/xlink" xlink:title="gonocoxite 2" id="ABBRID0EONAE" xlink:type="simple">gc2</abbrev></bold>) slightly spatulate, broadly rounded at apex; two lateral ensiform setae (<bold><abbrev xmlns:xlink="http://www.w3.org/1999/xlink" xlink:title="lateral ensiform setae" id="ABBRID0ETNAE" xlink:type="simple">les</abbrev></bold>), one on each side, seta-like as opposed to spine-like, two nematiform setae (<bold><abbrev xmlns:xlink="http://www.w3.org/1999/xlink" xlink:title="nematiform setae" id="ABBRID0EYNAE" xlink:type="simple">ns</abbrev></bold>) at apex; one spermatheca (<bold>sp1</bold>), cylindrical and elongate, right angled at mid-length, ribbed texture from mid-length to apex; one spermathecal accessory gland (<bold><abbrev xmlns:xlink="http://www.w3.org/1999/xlink" xlink:title="spermathecal gland" id="ABBRID0E6NAE" xlink:type="simple">sg</abbrev></bold>), spermathecal gland duct (<bold><abbrev xmlns:xlink="http://www.w3.org/1999/xlink" xlink:title="spermathecal gland duct" id="ABBRID0EEOAE" xlink:type="simple">sgd</abbrev></bold>) with irregular width along length, attachment site at base of spermatheca.</p><fig id="F2" position="float" orientation="portrait"><label>Figure 2.</label><caption><p>Digital images of male genitalia of <italic><tp:taxon-name><tp:taxon-name-part taxon-name-part-type="genus" reg="Dromoceryx">Dromoceryx</tp:taxon-name-part><tp:taxon-name-part taxon-name-part-type="species" reg="nigrofovealis">nigrofovealis</tp:taxon-name-part></tp:taxon-name></italic>, new species <bold>A</bold> Right lateral aspect <bold>B</bold> Ventral aspect <bold>C</bold> Left lateral aspect <bold>D</bold> Right lateral aspect with endophallus everted. Scale bars: 0.5 mm.</p></caption><graphic xmlns:xlink="http://www.w3.org/1999/xlink" xlink:href="zookeys-803-121-g002.jpg" position="float" orientation="portrait" xlink:type="simple" id="oo_247980.jpg"/></fig><fig id="F3" position="float" orientation="portrait"><label>Figure 3.</label><caption><p>Line drawing of the female reproductive tract of <italic><tp:taxon-name><tp:taxon-name-part taxon-name-part-type="genus" reg="Dromoceryx">Dromoceryx</tp:taxon-name-part><tp:taxon-name-part taxon-name-part-type="species" reg="nigrofovealis">nigrofovealis</tp:taxon-name-part></tp:taxon-name></italic>, new species. Legend: <bold><abbrev xmlns:xlink="http://www.w3.org/1999/xlink" xlink:title="bursa copulatrix" id="ABBRID0E3PAE" xlink:type="simple">bc</abbrev></bold> bursa copulatrix; <bold><abbrev xmlns:xlink="http://www.w3.org/1999/xlink" xlink:title="common oviduct" id="ABBRID0EBQAE" xlink:type="simple">co</abbrev></bold> common oviduct; <bold><abbrev xmlns:xlink="http://www.w3.org/1999/xlink" xlink:title="gonocoxite 1" id="ABBRID0EGQAE" xlink:type="simple">gc1</abbrev></bold> gonocoxite 1; <bold><abbrev xmlns:xlink="http://www.w3.org/1999/xlink" xlink:title="gonocoxite 2" id="ABBRID0ELQAE" xlink:type="simple">gc2</abbrev></bold> gonocoxite 2; <bold><abbrev xmlns:xlink="http://www.w3.org/1999/xlink" xlink:title="lateral ensiform setae" id="ABBRID0EQQAE" xlink:type="simple">les</abbrev></bold> lateral ensiform setae; <bold><abbrev xmlns:xlink="http://www.w3.org/1999/xlink" xlink:title="lateral tergite" id="ABBRID0EVQAE" xlink:type="simple">lt</abbrev></bold> lateral tergite; <bold><abbrev xmlns:xlink="http://www.w3.org/1999/xlink" xlink:title="nematiform setae" id="ABBRID0E1QAE" xlink:type="simple">ns</abbrev></bold> nematiform setae; <bold><abbrev xmlns:xlink="http://www.w3.org/1999/xlink" xlink:title="spermathecal gland" id="ABBRID0E6QAE" xlink:type="simple">sg</abbrev></bold> spermathecal gland; <bold><abbrev xmlns:xlink="http://www.w3.org/1999/xlink" xlink:title="spermathecal gland duct" id="ABBRID0EERAE" xlink:type="simple">sgd</abbrev></bold> spermathecal gland duct; <bold><abbrev xmlns:xlink="http://www.w3.org/1999/xlink" xlink:title="spermatheca" id="ABBRID0EJRAE" xlink:type="simple">sp</abbrev></bold> spermatheca. Scale bar: 0.5 mm.</p></caption><graphic xmlns:xlink="http://www.w3.org/1999/xlink" xlink:href="zookeys-803-121-g003.jpg" position="float" orientation="portrait" xlink:type="simple" id="oo_247981.jpg"/></fig></tp:treatment-sec><tp:treatment-sec sec-type="habitat" id="SECID0ESRAE"><title>Habitat, habits and seasonal occurrence.</title><p>The known elevational range of <italic><tp:taxon-name><tp:taxon-name-part taxon-name-part-type="genus" reg="Dromoceryx">D.</tp:taxon-name-part><tp:taxon-name-part taxon-name-part-type="species" reg="nigrofovealis">nigrofovealis</tp:taxon-name-part></tp:taxon-name></italic> is from 240 to 670 m. Adults of this species live in mixed primary and secondary forests. Adults are crepuscular or nocturnal and readily come to light. All known specimens have been collected from February to May. Collecting methods include ultraviolet light, mercury vapour light sheet, incandescent light, and hand collecting.</p></tp:treatment-sec><tp:treatment-sec sec-type="distribution" id="SECID0EDSAE"><title>Geographical distribution.</title><p>To date, this species is known from a few localities in the southern third portion of Taiwan (Fig. <xref ref-type="fig" rid="F4">4</xref>).</p><fig id="F4" position="float" orientation="portrait"><label>Figure 4.</label><caption><p>Map showing known localities for <italic><tp:taxon-name><tp:taxon-name-part taxon-name-part-type="genus" reg="Dromoceryx">Dromoceryx</tp:taxon-name-part><tp:taxon-name-part taxon-name-part-type="species" reg="nigrofovealis">nigrofovealis</tp:taxon-name-part></tp:taxon-name></italic>, new species, in Taiwan.</p></caption><graphic xmlns:xlink="http://www.w3.org/1999/xlink" xlink:href="zookeys-803-121-g004.jpg" position="float" orientation="portrait" xlink:type="simple" id="oo_247982.jpg"/></fig></tp:treatment-sec><ref-list><ref id="B10"><mixed-citation xmlns:xlink="http://www.w3.org/1999/xlink" xlink:type="simple"><person-group><name name-style="western"><surname>Mateu</surname><given-names>J</given-names></name></person-group> (<year>1984</year>) <article-title>Description de nouveaux taxa du genre <italic><tp:taxon-name><tp:taxon-name-part taxon-name-part-type="genus">Dromoceryx</tp:taxon-name-part></tp:taxon-name></italic> Schmidt-Goebel (<tp:taxon-name><tp:taxon-name-part taxon-name-part-type="order">Coleoptera</tp:taxon-name-part></tp:taxon-name>, <tp:taxon-name><tp:taxon-name-part taxon-name-part-type="family">Carabidae</tp:taxon-name-part></tp:taxon-name>).</article-title><source>Bolletino del Museo regionale di Scienze Naturali – Torino</source><volume>2</volume>(<issue>1</issue>): <fpage>397</fpage>–<lpage>410</lpage>.</mixed-citation></ref></ref-list></tp:taxon-treatment>
